# Supplementary material for: Structure–function studies of ultrahigh molecular weight isoprenes provide key insights into their biosynthesis
Source: Commun Biol. 2021 Feb 16;4:215. doi: 10.1038/s42003-021-01739-5 (PMC7887238; doi:10.1038/s42003-021-01739-5)
Supplement: Supplementary file 4 — Supplementary Data 1 [file 42003_2021_1739_MOESM4_ESM.xlsx]

## Sheet: Fig. 1C
	Sample	Acceptor substrate	Radio activity (cpm)
			Reaction product	Blank	Exact cpm	Ave.	STDEV
	-	DMAPP	20.7	7.7	13	10.9	2.816
			18	6	12
			13	5.3	7.7
		GPP	15	9	6	7.6	3.8
			21	16.3	4.7
			17	5	12
		FPP	33	6.3	26.7	25.6	1.4
			31.7	7.7	24
			33	7	26
		GGPP	22.7	8.7	14	9.6	3.9
			16	9.3	6.7
			15.7	7.7	8
	TIDS1	DMAPP	13.7	7	6.7	7.4667	0.8622
			16.7	8.3	8.4
			16	8.7	7.3
		GPP	1492	6.3	1485.7	1314.4	149.5
			1255	7.7	1247.3
			1217	6.7	1210.3
		FPP	2918.7	6	2912.7	3145.7	420.1
			3635.7	5	3630.7
			2900.7	7	2893.7
		GGPP	1828	6.7	1821.3	1697.8	252.124
			1873	8.7	1864.3
			1415.7	8	1407.7
	TIDS3	DMAPP	78.7	6.3	72.4	55.6	22
			70.7	7	63.7
			37.7	7	30.7
		GPP	97.7	6.3	91.4	112.9	31.8
			104	6	98
			154.7	5.3	149.4
		FPP	101.7	4.7	97	138.9	51.5
			202.7	6.3	196.4
			129.3	6	123.3
		GGPP	224.3	7	217.3	218	17.3606
			209.3	8.3	201
			241.7	6	235.7
	TIDS5	DMAPP	114.7	5.7	109	79.7	26
			77.7	7	70.7
			66	6.7	59.3
		GPP	134	6	128	129.9	4.4643
			133	6.3	126.7
			141.3	6.3	135
		FPP	369.7	8.7	361	359.567	14.2043
			349.7	5	344.7
			379.3	6.3	373
		GGPP	275	6.3	268.7	253.8	82.3
			173	8	165
			337.3	9.7	327.6

## Sheet: Fig. 6A
	Date	Relative EuTPT5 expression level	Average	STDEV		Date	TPI content (%Wt)	Average	STDEV		Date	Pericarp weight (mg)	Average	STDEV		Date	Seed weight (mg)	Average	STDEV
	31/3/2015	19.3236	20.8669	1.40348		31/3/2015					31/3/2015	0.12	0.19	0.080829		31/3/2015
		22.0668										0.1
		21.2104										0.2
	2/4/2015	35.2226	34.8358	1.37212		2/4/2015	0.921021	0.950924	0.0597308			0.1
		33.3118					1.0197					0.22
		35.973					0.91205					0.17
	7/4/2015	71.9049	69.9129	2.24195		7/4/2015	0.64197	0.58223	0.0583857			0.11
		67.485					0.5253					0.4
		70.3487					0.57942					0.17
	10/4/2015	71.7393	83.8398	10.9892		10/4/2015	0.88653	0.657457	0.21369			0.21
		93.1986					0.4635					0.25
		86.5815					0.62234					0.2
	14/4/2015	135.058	142.123	8.63764		14/4/2015	0.97824	0.949397	0.0339044			0.22
		139.559					0.9579
		151.753					0.91205
	17/4/2015	177.941	168.406	22.3414		17/4/2015	1.41641	1.2501	0.144643		2/4/2015	0.3	0.511333	0.140756		2/4/2015
		142.879					1.1536					0.69
		184.398					1.1803					0.34
	21/4/2015	386.967	356.684	29.4174		21/4/2015	1.45717	1.38586	0.0648165			0.59
		354.867					1.3699					0.52
		328.217					1.33052					0.66
	24/4/2015	187.605	238.219	60.51		24/4/2015	1.6304	1.44389	0.161525			0.42
		221.812					1.3493					0.75
		305.241					1.35198					0.39
	28/4/2015	737.178	631.331	97.2931		28/4/2015	1.95648	1.81753	0.15371			0.6
		545.799					1.8437					0.46
		611.017					1.65242					0.46
	12/5/2015	1106.41	1026.51	110.58		7/5/2015	4.1779	3.64799	0.463848			0.55
		1072.82					3.4505					0.62
		900.307					3.31557					0.32
	19/5/2015	2365.38	2367.34	413.713		12/5/2015	4.65683	3.98832	0.60556		7/4/2015	2.12	1.698	0.351267		7/4/2015
		1954.62					3.8316					1.32
		2782.04					3.47652					1.35
	26/5/2015	3422.39	3437.79	257.538		19/5/2015	6.17514	5.57152	0.614584			1.82
		3702.69					5.5929					1.94
		3188.3					4.94653					1.28
	2/6/2015	3347.49	3369.76	239.41		26/5/2015	8.53922	7.92965	0.600181			1.14
		3142.27					7.9104					1.47
		3619.53					7.33932					1.93
	9/6/2015	1017.24	946.524	143.475		2/6/2015	9.35442	9.89452	0.554163			2.26
		781.418					9.8674					1.64
		1040.91					10.4618					1.6
	16/6/2015	216.568	218.995	3.68102		9/6/2015	10.32	10.2996	0.31105			1.56
		223.231					10.6					1.84
		217.187					9.9789					2.2
	23/6/2015	5.0146	3.49047	1.57293		16/6/2015	9.38867	9.2337	0.298406		10/4/2015	2.06	2.18333	0.178672		10/4/2015
		1.8729					8.8897					1.87
		3.5839					9.42275					2.45
	30/6/2015	0.0903	0.5772	0.640977		23/6/2015	10.141	9.78127	0.418575			2.27
		0.3379					9.32183					2.14
		1.3034					9.88099					2.13
	7/7/2015	3.4412	6.09846	2.33542		30/6/2015	9.11581	9.44321	0.293298			2.08
		7.82509					9.68195					2.1
		7.0291					9.53188					2.3
	14/7/2015	1.9228	2.79507	1.12236		7/7/2015	8.89021	8.94734	0.207855			2.52
		2.4011					9.17779					2.19
		4.0613					8.77403					1.98
	21/7/2015	5.358	3.5083	1.60308		14/7/2015	9.65132	8.9542	0.613509			2.26
		2.6454					8.71478					2.03
		2.5215					8.4965					2.37
	27/7/2015	0.0227	0.20132	0.308029		21/7/2015	9.4399	8.79164	0.565969		14/4/2015	3.06	3.42667	0.608167		14/4/2015
		0.0242595					8.39582					2.84
		0.557					8.5392					2.64
	4/8/2015	12.3239	20.8271	11.0171		27/7/2015	10.11	10.3734	0.233851			2.84
		16.8844					10.4536					3.59
		33.2731					10.5566					4.25
	18/8/2015	1.4908	0.683032	0.750869		4/8/2015	10.5499	10.0459	0.544799			3.23
		0.00631502					10.1199					4.39
		0.551981					9.46784					3.76
	25/8/2015	2.46574	1.28741	1.06187		18/8/2015	10.9621	10.9833	0.363088			3.06
		0.4046					11.3566					3.3
		0.9919					10.6313					3.9
	1/9/2015	3.0236	6.25302	3.12181		25/8/2015	10.2644	9.87134	0.388886			2.8
		6.4807					9.48681					3.24
		9.25476					9.86278					4.5
	8/9/2015	36.5522	23.3645	12.3344		1/9/2015	9.22848	9.33413	0.179072		17/4/2015	5.71	4.65786	0.993379		17/4/2015
		12.1122					9.54088					3.72
		21.4292					9.23301					4.89
	15/9/2015	0.3655	6.73897	7.32843		8/9/2015	9.62471	9.40541	0.194945			4.43
		14.7465					9.25178					4.2
		5.1049					9.33975					5.21
	24/9/2015	18.944	9.35565	9.4246		15/9/2015	9.17881	9.19221	0.04224			4.55
		0.103824					9.23952					4.03
		9.01913					9.15829					5.3
	29/9/2015	0.2196	0.779233	0.818876		24/9/2015	10.1821	10.4955	0.281621			6.33
		0.399					10.5771					3.46
		1.7191					10.7274					6.16
	7/5/2015	706.031	706.031			29/9/2015	9.57733	9.84463	0.456137			4.21
							10.3713					3.01
							9.58525
											21/4/2015	10.3	9.216	0.902392		21/4/2015
												9.03
												10.16
												9.51
												10.42
												8.85
												9.2
												9.73
												8.91
												10.47
												7.65
												8.27
												9.44
												8.27
												8.03
											24/4/2015	11.6	11.7193	1.08549		24/4/2015
												12.38
												9.99
												10.98
												10.26
												12.46
												11.36
												13.18
												10.98
												13.88
												12.77
												11.44
												12.33
												11.14
												11.04
											28/4/2015	13.42	18.3287	2.3393		28/4/2015
												20.03
												17.59
												14.37
												17.84
												16.34
												20.33
												21.27
												16.45
												19.27
												19.52
												19.89
												20.21
												17.93
												20.47
											7/5/2015	27.72	31.67	2.99003		7/5/2015
												24.89
												31.52
												30.78
												35.72
												35.73
												30.02
												32.15
												29.51
												33.3
												35.43
												32.56
												33.6
												30.73
												31.39
											12/5/2015	38.57	37.6007	2.36849		12/5/2015
												39.11
												36.66
												38.43
												39.35
												41.18
												33.75
												36.55
												36.42
												38.57
												39.3
												35.03
												40.39
												32.88
												37.82
											19/5/2015	42.29	41.8307	1.78953		19/5/2015
												41.66
												37.14
												42.48
												43.15
												42.73
												42.84
												43.18
												41.88
												41.15
												43.12
												38.84
												41.43
												44.15
												41.42
											26/5/2015	51.84	51.8893	3.72367		26/5/2015		0.07
												49.52					0.07
												49.92
												54.28
												51.69
												52.35
												52.61
												63.01
												53.25
												49.19
												51.17
												53.52
												46.11
												49.18
												50.7
											2/6/2015	57.55	58.0207	3.95283		2/6/2015	0.15	0.18	0.05
												55.64					0.21
												60.75					0.27
												57.1					0.23
												57.47					0.22
												59.79					0.14
												61.76					0.12
												47.91					0.11
												64.01					0.19
												57.49					0.17
												58.92					0.19
												62.14					0.25
												55.67					0.2
												60.49					0.12
												53.62					0.2
											9/6/2015	57.16	54.6233	3.4631		9/6/2015	0.52	0.4	0.14
												49.45
												56.69					0.65
												48.48					0.33
												51					0.29
												50.42					0.27
												55.19					0.39
												55.15					0.47
												56.97					0.49
												52.66					0.35
												57.5					0.25
												60.75					0.63
												56.56					0.34
												55.44					0.49
												55.93					0.19
											16/6/2015	60.16	62.9427	2.50445		16/6/2015	1.22	1.54	0.4
												64.63					2.36
												65.02					1.31
												63.92					1.51
												61.48					1.82
												67.11					1.32
												63.48					0.98
												65.19					1.47
												59.62					0.93
												65.09					1.83
												58					1.18
												64.29					1.75
												63.39					1.85
												61.13					1.54
												61.63					2.04
											23/6/2015	67.41	64.3133	4.55395		23/6/2015	3.04	3.34	1.36
												62.13					3.92
												70.02					2.88
												61.23					3.25
												69.84					2.13
												59.04					6.98
												67.52					2.65
												56.2					2.51
												65.24					3.33
												69.89
												61.17					1.72
												64					4.23
												65.47					3.38
												67.84					1.89
												57.7					4.89
											30/6/2015	68.33	65.3473	2.13068		30/6/2015	5.86	5.46	1.15
												65.64					4.96
												64.64					6.82
												66.17					5.9
												60.6					4.49
												69.73					7.61
												65.12					5.93
												65.42					4.22
												64.14					5.68
												67.09					4.53
												63.37					5.09
												64.05					3.84
												66.26					6.59
												65.08					6.5
												64.57					3.83
											7/7/2015	69.76	70.5153	3.19242		7/7/2015	9.03	9.04	1.39
												69.91					10.02
												70.26					10.28
												68.44					8.73
												71.46					9.76
												66.41					8.7
												70.73					9.92
												71.83					9.95
												66.31					5.24
												76.99					10.65
												75.2					7.69
												73.92					8.77
												71.27					7.96
												65.7					10.43
												69.54					8.48
											14/7/2015	75.36	76.5813	5.85081		14/7/2015	15.13	13.87	1.56
												63.59					10.52
												70.55					11.2
												74.52					15.59
												84.09					15.11
												75.3					14.9
												81.35					14.34
												73.57					13.23
												84.23					15.51
												76.43					12.99
												83.23					14.77
												77.15					13.57
												69.37					12.27
												80.33					14.15
												79.65					14.75
											21/7/2015	74.84	68.472	4.49523		21/7/2015	15.66	15.44	1.21
												71.02					15.7
												63.35					14.43
												66.32					14.55
												63.31					15.19
												65.59					14.9
												67.54					15.41
												64.75					15.02
												63.21					12.47
												76.3					17.69
												69.9					17.1
												74.58					15.72
												65.91					15.35
												67.56					16.09
												72.9					16.36
											27/7/2015	66.46	63.3933	3.14004		27/7/2015	17.89	17.4	0.73
												64.71					18.21
												57.16					17
												68.18					17.71
												62.35					16.51
												62.56					18
												61.51					18.75
												61.94					17.24
												67.4					17.33
												64.39					17.39
												64.15					16.21
												65.09					18.24
												57.61					16.8
												62.36					17.26
												65.03					16.49
											4/8/2015	72.98	68.8933	2.6111		4/8/2015	20.27	19.5	1.48
												66.73					22.42
												70.66					18.56
												65.91					17.95
												74.64					21.53
												67.66					18.78
												70.29					16.93
												65.03					19.17
												66.21					21.51
												69.97					18.5
												67.76					18.8
												68.14					18.67
												69.38					20.09
												69.29					19.38
												68.75					19.94
											18/8/2015	66.55	71.172	3.94277		18/8/2015	25.72	24.39	1.56
												70.01					25.54
												71.39					24.79
												66.96					22.99
												77.13					24.59
												61.82					22.23
												71.73					23.89
												69.78					20.95
												76.82					24.89
												74.81					24.96
												71.34					24.22
												71.32					24.06
												72.21					26.47
												72.86					23.62
												72.85					26.9
											25/8/2015	63.61	68.1353	4.0617		25/8/2015	28.05	26.56	1.61
												66.59					25.37
												68.63					27.03
												64.51					25
												68.44					25.9
												73.2					27.6
												66.95					25.14
												65.89					26.15
												61.98					24.15
												72.06					27.43
												68.38					28.85
												65.43					27.83
												66.11					24.05
												75.26					26.7
												74.99					29.11
											1/9/2015	62.27	64.3447	3.96485		1/9/2015	27.45	27.33	2.91
												62.88					24.67
												59.8					26.94
												69.46					29.23
												57.06					19.24
												67.5					24.62
												66.9					27.11
												65.25					27.93
												60.59					27.01
												65.65					27.05
												62.52					31.12
												72.99					29.71
												62.86					28.51
												64.92					30.6
												64.52					28.81
											8/9/2015	67.54	70.9993	4.45764		8/9/2015	29.05	28.85	1.79
												68.41					29.58
												70.46					29.01
												66.33					29.93
												68.46					25.21
												79.03					29.63
												77.19					30.62
												70.81					29.41
												67.32					26.15
												72.48					29.39
												77.55					31.45
												63.65					26.51
												74.85					28.09
												70.3					30.94
												70.61					27.73
											15/9/2015	69.69	68.7113	4.69722		15/9/2015	33.13	31.58	4.14
												66.9					32.43
												73.58					33.35
												54.73					17.27
												66.52					31.88
												69.52					32.41
												74.65					32.34
												64.94					33.96
												72.26					33.27
												69.38					32.25
												71.45					33.15
												71.03					29.88
												69.39					34.39
												69.7					33.7
												66.93					30.35
											24/9/2015	72.22	71.6613	5.10464		24/9/2015	33.73	31.67	3.55
												74.62					33.89
												68.39					34.49
												72.35					28.72
												64.78					27.29
												78.72					29.94
												57.76
												72.97					34.35
												72.8					27.64
												72.81					30.85
												72.94					37.69
												73.02					31.05
												77.85					25.38
												73.84					35.36
												69.85					33
											29/9/2015	63.36	71.2813	5.2443		29/9/2015	34.44	33.24	3.27
												79.88					39.43
												71.9					31.84
												67.76					33.25
												80.37					37.85
												67.44					28.99
												68.3					33.95
												70.92					28.43
												64.77					31.52
												69.61					32.76
												77.04					33.48
												68.08					35.34
												74.75					28.42
												68.95					36.85
												76.09					32.12
