# Supplementary material for: Structure–function studies of ultrahigh molecular weight isoprenes provide key insights into their biosynthesis
Source: Commun Biol. 2021 Feb 16;4:215. doi: 10.1038/s42003-021-01739-5 (PMC7887238; doi:10.1038/s42003-021-01739-5)
Supplement: Supplementary file 5 — Supplementary Data 2 [file 42003_2021_1739_MOESM5_ESM.xlsx]

## Sheet: Supplementary Data file 2
			Primer		Squence (5' → 3')
	Eucomia Actin gene		ACTa-Fw		TTGTTAGCAACTGGGATGATATGG
			ACTa-Re		CAGGGTGTTCTTCAGGAGCAA
	XYLTCT-DsRed		AtXYLT-Fw.BamHI		TAAGGATCCATGAGTAAACGGAAT
			XYLT-DsRed-Re		GTCCTCGGTGTTGTCTGAAAACGACGATGA
			XYLT-DsRed-Fw		TCATCGTCGTTTTCAGACAACACCGAGGAC
			DsRed-Re.SacI		TAAGAGCTCTTACTGGGAGCCGGA
	GFP-TIDSx		GFP-Fw.BamHI		ATTGGATCCATGAGTAAAGGAGAA
			GFP-TPT1-Re		TTTCTTCAGTTCCGCTTTGTATAGTTCATC
			GFP-TPT1-Fw		GATGAACTATACAAAGCGGAACTGAAGAAA
			TPT1-Re.KpnI		ATTGGTACCCTACTTGAGCCTCCT
			GFP-Fw.BglII		ATTAGATCTATGAGTAAAGGAGAA
			GFP-TPT3-Re		GCTCTTCAGCTCGGTTTTGTATAGTTCATC
			GFP-TPT3-Fw		GATGAACTATACAAAACCGAGCTGAAGAGC
			TPT3-Re.KpnI		ATTGGTACCCTACTTGAGCCTCTT
			GFP-TPT5-Re		TTGGGTCGTTTCCGCTTTGTATAGTTCATC
			GFP-TPT5-Fw		GATGAACTATACAAAGCGGAAACGACCCAA
			TPT5-Re.KpnI		ATTGGTACCTCAATAATGCCTCCG
	Reconbiant EuTPT expression in E.coli and S. cerevisiae		TPT1-Fw.BamHI		ATTGGATCCATGGCGGAACTGAAG
			TPT1-Re.XhoI		ATTCTCGAGCTACTTGAGCCTCCT
			TPT2-Fw.BamHI		ATTGGATCCATGAGCGATCTGAAG
			TPT2-Fw.NdeI		ATTCATATGAGCGATCTGAAGTCG
			TPT2-Re.XhoI		ATTCTCGAGCTATTTCTGCCTCTG
			TPT3-Fw.BglII		ATTAGATCTATGACCGAGCTGAAG
			TPT3-Re.XhoI		ATTCTCGAGCTACTTGAGCCTCTT
			TPT4-Fw.KpnI		ATTGGTACCATGGCGAATCAGAAC
			TPT4-Fw.NdeI		ATTCATATGGCGAATCAGAACGGG
			TPT4-Re.XhoI		ATTCTCGAGCTATTTCTGTCTTTT
			TPT5-Fw.BamHI		ATTGGATCCATGGCGGAAACGACC
			TPT5-Re.XhoI		ATTCTCGAGTCAATAATGCCTCCG
			ScFPPS-Fw		ATTGGATCCATGGCTTCAGAAAAAGAAATT
			ScFPPS-Re		ATTCTCGAGCTATTTGCTTCTCTTGTAAAC
	qRT-PCR analysis of EuTPTs		EuTPT1-Fw		ACTCTCAAGCTTCAGGACGTGTTC
			EuTPT1-Re		TCCTACTTGAGCCTCCTGTGAATC
			EuTPT3-Fw		CCATTGAAGCTCTCCCAAATGTAGC
			EuTPT3-Re		TCCCTACTTGAGCCTCTTGTGTATC
			EuTPT5-Fw		TGGCAAAGATCTATCGGAGGCA
			EuTPT5-Re		GCACACCAAATCACACACATTGG
			EuTPT2-Fw		TAAAGCGCTCGAACTCGCTAAC
			EuTPT2-Re		TTTCGTACTCGCCAAACACGTC
			EuTPT4-Fw		CCAGGCATTTTTCCTTGTTC
			EuTPT4-Re		AGCAATCATACCGACCTTGG
	Structure determination		EuTPT3_C94Y/A95F_Fwd		GAGTGGATCCAAGCATATTTTCTTGTTCTTGATGATATTATGGAT
			EuTPT3_C94Y/A95F_Rev		ATCATCAAGAACAAGAAAATATGCTTGGATCCACTCAACACTCCA
			EuTPT3_del66-70_Fwd		GGTAGTGAATTGAGTGATGATGAAATTTTTCTTGCATCC
			EuTPT3_del66-70_Rev		GCCAGTTAGTTCTCGTAGTAACTTATAGCTATCAACAAC
